# Supplementary material for: Detailed Profiling of the Tumor Microenvironment in Ethnic Breast Cancer, Using Tissue Microarrays and Multiplex Immunofluorescence
Source: Int J Mol Sci. 2024 Jun 13;25(12):6501. doi: 10.3390/ijms25126501 (PMC11203983; doi:10.3390/ijms25126501)
Supplement: Supplementary file 1 [file ijms-25-06501-s001.zip]

Archive with 3 entries (3 files):
- Supplementary Figure S1.xlsx
- Supplementary Figure S2.pdf
- Supplementary Tables S1-S4.xlsx
