# Supplementary material for: Detailed Profiling of the Tumor Microenvironment in Ethnic Breast Cancer, Using Tissue Microarrays and Multiplex Immunofluorescence
Source: Int J Mol Sci. 2024 Jun 13;25(12):6501. doi: 10.3390/ijms25126501 (PMC11203983; doi:10.3390/ijms25126501)
Supplement: Supplementary file 1 [file ijms-25-06501-s001.zip › Supplementary Figure S1.xlsx]

## Sheet: Figure S1
[C] count; [P] percentage; [D] density; [S] stromal region; [M] tumoral region; [T] total ‘sum of stromal and tumoral’; colour indicator: orange indicates findings found only in core samples, red found only in TMA samples and green found only in both core and TMA samples; values inside these coloured cells represent the category with the highest value (in the first 6 categories) and type of corre…
Figure S1. Heat map presenting collective significant correlations and distributions of the immune cells in relation to the clinico-pathologic characteristics in core and TMA samples
