# Supplementary material for: Detailed Profiling of the Tumor Microenvironment in Ethnic Breast Cancer, Using Tissue Microarrays and Multiplex Immunofluorescence
Source: Int J Mol Sci. 2024 Jun 13;25(12):6501. doi: 10.3390/ijms25126501 (PMC11203983; doi:10.3390/ijms25126501)
Supplement: Supplementary file 1 [file ijms-25-06501-s001.zip › Supplementary Tables S1-S4.xlsx]

## Sheet: Table S1
			COUNTS																												PERCENTAGES
CORES			ThC			TregC			TcC			BC			TAMC			FOXP3C			ImmuneC			CellsC				CORES			ThP			TregP			TcP			BP			TAMP			FOXP3P			ImmuneP
		n	S	M	T	S	M	T	S	M	T	S	M	T	S	M	T	S	M	T	S	M	T	S	M	T				n	S	M	T	S	M	T	S	M	T	S	M	T	S	M	T	S	M	T	S
Type	E	27	1520	174	1694	64	7	69	428	47	516	76	3	79	340	54	349	21	5	25	2639	397	2904	10263	12854	24591		Type	E	27	13.9145	1.43482	7.78018	0.578011	0.0432205	0.300085	4.1493	0.393782	2.65607	0.725985	0.0310881	0.418987	3.74251	0.48242	1.85097	0.147973	0.042751	0.110901	30.1948
	H	30	3659	157.5	3868.5	147	7	159	1848.5	117	1947	714.5	12.5	802	957.5	16	973.5	27.5	8	35.5	7924	562.5	8513	19308	9956.5	33665			H	30	16.9502	1.74362	11.5226	0.794952	0.0621235	0.532761	9.00832	1.30658	6.31588	3.48198	0.140371	2.14039	3.64166	0.250532	2.90659	0.130537	0.057911	0.110002	39.296
	T	30	3620.5	244	3846.5	96	10.5	132	2163	222.5	2446	919.5	57	1196.5	1074.5	55.5	1253	15	13.5	34	9452.5	722	9540.5	29200.5	13169.5	43632			T	30	16.7595	1.36185	12.0229	0.543914	0.098922	0.390092	8.06082	1.73838	5.42314	5.73371	0.38695	3.38827	3.95923	0.722046	2.99275	0.0536363	0.123412	0.0618404	41.4777
	p value		0.034	0.864	0.045	0.325	0.796	0.291	<.001	0.132	<.001	<.001	0.009	<.001	0.003	0.204	0.012	0.298	0.485	0.62	0.115	0.485	0.115	0.001	0.415	0.02			p value		0.796	0.864	0.291	0.864	0.485	0.61	0.003	0.013	<.001	<.001	0.002	<.001	0.924	0.415	0.554	0.019	0.291	0.707	0.115
Grade	G1	0																										Grade	G1	0
	G2	34	1817.5	106.5	1923	57.5	3	60	549	46	587	133.5	3.5	139	556	20	723.5	14.5	3	20.5	3665.5	326	3919	12061	10595	23864.5			G2	34	13.3374	0.934298	8.71982	0.401901	0.0364735	0.254846	4.98525	0.719972	3.38528	1.52133	0.0448711	0.678754	3.17121	0.190338	2.07643	0.0786195	0.0430987	0.0800828	33.3682
	G3	53	3583	265	3848	143	13	187	1383	118	1526	756	32	916	758	66	1010	24	11	47	6801	686	7289	21533	14553	37551			G3	53	17.768	1.91865	11.2828	0.886593	0.104904	0.59453	7.90734	1.33781	5.17163	3.8528	0.231398	2.68258	3.74251	0.505932	2.83826	0.123775	0.0834957	0.138889	38.9414
	p value		0.146	0.146	0.146	0.146	0.02	0.02	0.059	0.146	0.059	0.02	0.02	0.02	0.894	0.006	0.566	0.503	0.02	0.2	0.566	0.311	0.566	0.311	0.02	0.311			p value		0.311	0.566	0.566	0.146	0.059	0.059	0.311	0.311	0.311	0.02	0.02	0.006	0.894	0.059	0.566	0.894	0.146	0.146	0.566
T-stage	T1	41	3115	141	3380	110	10	129	1020	76	1108	568	10	626	907	56	1010	21	9	39	6925	467	7523	18820	11273	31441		T-stage	T1	41	16.8633	1.56858	11.2361	0.578011	0.0642591	0.373647	7.87215	1.15995	4.52005	2.15528	0.152584	1.77343	3.73245	0.417684	2.53518	0.111529	0.0835368	0.101076	39.627
	T2	33	2956	174	3110	102	10	135	1081	106	1336	421	21	435	574	49	660	21	8	26	4633	632	5748	13063	12235	28573			T2	33	15.8147	1.43482	9.5157	0.951749	0.111157	0.634876	6.20153	0.879336	4.71123	3.30923	0.171639	1.81701	3.64217	0.397782	2.02153	0.131846	0.0526732	0.138889	36.0633
	T3	8	3064.5	55	3465	88.5	4	91.5	468	60	614.5	276	7.5	292.5	651	13.5	665	28	3	30	6906	503	7469.5	16616.5	10594.5	29767			T3	8	18.3828	0.681183	10.4497	0.641214	0.0332798	0.447561	3.88759	0.39782	2.49272	2.25946	0.0756342	1.4959	4.9548	0.178359	3.12056	0.143493	0.0293676	0.103222	38.6025
	T4	1	3040	525	3565	11	0	11	554	19	573	388	28	416	298	7	305	18	28	46	4309	607	4916	39289	62182	101471			T4	1	7.73753	0.844296	3.51332	0.0279977	0	0.0108405	1.41006	0.0305555	0.564693	0.987554	0.0450291	0.409969	0.758482	0.0112573	0.300578	0.0458144	0.0450291	0.0453331	10.9674
	p value		0.683	0.219	0.683	0.536	0.113	0.594	0.369	0.229	0.134	0.216	0.498	0.216	0.395	0.519	0.426	0.641	0.637	0.579	0.683	0.184	0.683	0.126	0.241	0.126			p value		0.775	0.637	0.83	0.564	0.312	0.564	0.301	0.216	0.4	0.173	0.369	0.264	0.511	0.19	0.519	0.134	0.536	0.217	0.83
N-stage	N0	57	3040	174	3404	110	10	135	1079	76	1167	490	11	522	698	56	896	18	8	30	5184	524	6165	14330	13324	29196		N-stage	N0	57	16.4147	1.43482	10.3248	0.775695	0.0642591	0.562588	6.80574	0.858928	4.47925	2.53018	0.150414	1.56849	3.64217	0.417684	2.53518	0.0752545	0.0572191	0.0781692	39.627
	N1	20	3657.5	275	4026	61.5	5	68	1202.5	183	1468	801.5	20	1155.5	1149	43	1189	28	5	34	7151	727	8020	21251	11579.5	34777.5			N1	20	18.1765	1.45106	12.965	0.340779	0.0451242	0.250118	7.41071	1.41872	4.67731	3.73139	0.156825	2.92509	4.79142	0.342874	3.2646	0.115507	0.0543805	0.113436	38.6025
	N2	8	2089	145.5	2341	124.5	5.5	142	644.5	62	684.5	359	30	387.5	519	15	610.5	123	38.5	160.5	5622	746	6368	14847	10224	30013.5			N2	8	15.0252	1.58843	9.46792	0.803442	0.056256	0.405437	5.90718	0.426541	4.70016	2.42333	0.307754	1.99197	3.83489	0.255082	2.34057	0.255371	0.170024	0.215436	33.3458
	N3	1	735	13	748	82	6	88	350	12	362	132	0	132	414	16	430	10	3	13	1723	50	1773	7130	7659	14789			N3	1	10.3086	0.169735	5.05781	1.15007	0.0783392	0.595037	4.90884	0.156678	2.44777	1.85133	0	0.892555	5.80645	0.208905	2.90757	0.140252	0.0391696	0.0879032	24.1655
	p value		0.608	0.698	0.608	0.567	0.376	0.376	0.643	0.325	0.608	0.486	0.672	0.486	0.486	0.351	0.379	0.427	0.567	0.638	0.672	0.52	0.672	0.486	0.672	0.608			p value		0.508	0.735	0.698	0.376	0.591	0.413	0.735	0.162	0.735	0.508	0.619	0.567	0.672	0.282	0.672	0.095	0.698	0.119	0.351
N-status	N	57	3040	174	3404	110	10	135	1079	76	1167	490	11	522	698	56	896	18	8	30	5184	524	6165	14330	13324	29196		N-status	N	57	16.4147	1.43482	10.3248	0.775695	0.0642591	0.562588	6.80574	0.858928	4.47925	2.53018	0.150414	1.56849	3.64217	0.417684	2.53518	0.0752545	0.0572191	0.0781692	39.627
	P	30	3269.5	193	3444.5	85.5	5.5	91.5	957	151	1327	683	20	745	839.5	23	849	28	5	34	6652	618.5	7212	20284.5	10851.5	31540.5			P	30	16.5865	1.34349	10.1171	0.401901	0.0535079	0.315148	7.41071	1.32762	4.67731	3.06764	0.173954	2.10359	4.1563	0.255082	2.77383	0.14713	0.0548104	0.132643	35.9243
	p value		0.883	0.883	0.883	0.549	0.294	0.294	0.883	0.228	0.883	0.762	0.762	0.762	0.762	0.294	0.883	0.286	0.549	0.646	0.762	0.451	0.762	0.762	0.549	0.883			p value		0.883	0.883	0.883	0.294	0.883	0.549	0.883	0.228	0.883	0.883	0.762	0.762	0.762	0.133	0.762	0.098	0.883	0.228	0.294
NACT	N	49	3034	230	3380	139	13	166	798	79	855	409	27	420	698	71	896	24	9	46	4567	601	5748	13812	11273	28053		NACT	N	49	13.9145	1.91865	10.2404	0.945932	0.111157	0.562588	5.24837	0.979955	3.48394	2.42477	0.202642	1.56849	3.74251	0.577201	3.12716	0.147973	0.0786782	0.174003	33.4621
	Y	38	3720.5	173.5	3899	64.5	5	70	1665	114.5	1795	732	10.5	872	839.5	14.5	872.5	12	4	20	9101	546.5	9482.5	21153	12703.5	37887			Y	38	17.4025	1.0719	10.5615	0.298499	0.0413201	0.211905	8.54796	0.980466	5.53642	3.38607	0.0912417	2.2068	3.17121	0.118919	2.20593	0.0702248	0.0420517	0.0585479	40.038
	p value		0.756	0.58	0.756	0.324	0.064	0.156	0.24	0.756	0.24	0.24	0.58	0.24	0.458	0.022	0.903	0.542	0.156	0.218	0.458	0.903	0.458	0.108	0.903	0.24			p value		0.458	0.58	0.903	0.064	0.064	0.064	0.24	0.903	0.24	0.458	0.324	0.756	0.903	0.007	0.58	0.064	0.156	0.007	0.24
ETH	p value		0.058	0.247	0.048	0.93	0.783	0.917	0.194	0.231	0.067	0.019	0.259	0.019	0.235	0.645	0.329	0.588	0.276	0.257	0.048	0.303	0.048	0.001	0.718	0.008		ETH	p value		0.085	0.563	0.277	0.739	0.861	0.719	0.19	0.449	0.356	0.16	0.584	0.109	0.439	0.23	0.589	0.411	0.532	0.524	0.19
[S] stromal region; [M] tumoral region; [T] total ‘sum of stromal and tumoral’; Type [E: Luminal], [H: HER2 positive] & [T: TNBC]; [ETH] ethnicity. Color code reference is presented in the column to the far right of the table: Median values are presented in colored boxes, where RED is the highest value and GREEN is the lowest value among different categories of each variable. PURPLE color refers …
Table S1. Table with embedded heat map presenting distribution of the immune cells' counts, percentages and densities in relation to clinico-pathologic characteristics in core samples.
[truncated: 30 more columns]

## Sheet: Table S2
			COUNTS																												PERCENTAGES
TMA			ThC			TregC			TcC			BC			TAMC			FOXP3C			ImmuneC			CellsC				TMA			ThP			TregP			TcP			BP			TAMP			FOXP3P			ImmuneP
		n	S	M	T	S	M	T	S	M	T	S	M	T	S	M	T	S	M	T	S	M	T	S	M	T				n	S	M	T	S	M	T	S	M	T	S	M	T	S	M	T	S	M	T	S
Type	E	116	277.5	7	283	6	0	6	159.5	6	174	84.5	5.5	109.5	63	0	65	1	2	3	678.5	39.5	719	3200	3015.5	6502		Type	E	116	9.94141	0.262096	5.26216	0.16895	0	0.105128	5.31539	0.301525	2.86759	3.21521	0.206909	1.75838	1.86204	0	0.962552	0.0289978	0.0602668	0.0481282	21.9839
	H	10	383.5	5.5	390	9	0	10	195	10.5	205	56	2.5	84	105	0	105.5	1.5	0.5	2.5	875.5	51	892	3344	2781	5861			H	10	10.7023	0.218698	6.49855	0.25878	0	0.133231	7.66363	0.314675	3.90041	1.57982	0.0731351	1.0896	2.99255	0	1.63889	0.0426169	0.0193498	0.0410969	31.4158
	T	17	913	48	956	48	3	52	366	34	402	94	6	121	140	1	145	2	3	6	1862	122	2209	4647	3028	8082			T	17	24.0343	1.90855	15.5266	1.07477	0.122951	0.671417	6.37427	1.38019	4.76459	2.27939	0.198151	2.08986	2.80374	0.0273373	1.35082	0.0539229	0.0915856	0.136105	41.3465
	p value		0.041	0.032	0.041	0.014	0.014	0.041	0.18	0.126	0.18	0.62	0.798	0.719	0.004	0.62	0.018	0.222	0.227	0.368	0.018	0.159	0.018	0.06	0.798	0.368			p value		0.06	0.058	0.126	0.06	0.014	0.06	0.299	0.06	0.126	0.138	0.409	0.798	0.057	0.62	0.057	0.263	0.212	0.62	0.126
Grade	G1	20	270	2	278.5	3	0	3.5	158	3.5	160.5	112	5	129	48	0	48.5	1	1	2.5	593.5	19.5	650.5	2972.5	2422.5	6321		Grade	G1	20	8.80589	0.0773106	5.43322	0.111151	0	0.0561974	5.46937	0.0935943	3.1242	3.58202	0.252406	2.12696	1.76387	0	0.975868	0.0332427	0.0665346	0.0459165	20.9889
	G2	63	248	5	252	5	0	6	161	6	164	68	6	87	53	0	53	1	1	3	640	31	650	3271	2660	5886			G2	63	8.9896	0.205198	4.87805	0.163599	0	0.0897263	4.87201	0.298913	2.75591	2.57186	0.203252	1.68042	1.72757	0	0.840212	0.027533	0.0584112	0.0535619	21.5898
	G3	60	612	28.5	640.5	13	1	13.5	204	20.5	252.5	89.5	5.5	141	101	1	102.5	1	2	4	1160.5	86	1403.5	3704.5	3840.5	7670			G3	60	18.7923	0.609282	9.85356	0.39069	0.021612	0.187909	6.25523	0.905155	3.55413	2.87971	0.154568	2.04258	2.87834	0.0267817	1.29141	0.0406039	0.0639147	0.0506568	33.5082
	p value		0.007	<.001	0.005	<.001	<.001	<.001	0.361	<.001	0.207	0.107	0.901	0.191	<.001	0.046	<.001	0.693	0.446	0.198	0.042	0.004	0.003	0.082	0.046	<.001			p value		0.002	<.001	0.079	<.001	<.001	<.001	0.167	0.003	0.72	0.277	0.818	0.075	0.008	0.046	0.007	0.72	0.845	0.901	0.008
T-stage	T1	77	356	9	359	7	0	8	187	10	201	117	6	140	68	1	69	1	1	3	802	45	897	3310	3243	6516		T-stage	T1	77	12.6781	0.363636	5.65075	0.224972	0	0.117296	5.67065	0.352268	3.17446	3.62466	0.164096	2.15589	1.92472	0.0250156	1.03839	0.0312989	0.0584112	0.0455581	27.118
	T2	50	267.5	8	276.5	6.5	0	7	188	7	193.5	66	7	89	87	0	88.5	1	2	4	713	39.5	812.5	3314.5	2576.5	6708.5			T2	50	10.1523	0.250468	5.67596	0.225052	0	0.119249	5.32466	0.30731	3.23016	2.07644	0.268444	1.49716	2.46909	0	1.16689	0.0355446	0.0707068	0.0562464	21.6233
	T3	14	315	5.5	317	4.5	0	5.5	171	13.5	192.5	40.5	1.5	51.5	44	0	44	1	1	2	612	33.5	643.5	3388	2950.5	6055			T3	14	10.6571	0.330314	5.92057	0.160088	0	0.0871303	5.37173	0.595804	2.6504	1.61873	0.086563	1.13738	1.75274	0	0.856487	0.0341223	0.016429	0.051605	19.8859
	T4	2	126.5	2	128.5	2	0.5	2.5	127.5	24	151.5	86.5	13.5	100	185.5	0	185.5	2	4.5	6.5	530	44.5	574.5	5086.5	3938	9024.5			T4	2	3.37437	0.108108	1.40626	0.0427988	0.027027	0.0262528	2.49689	1.27857	1.58086	2.77263	0.224029	1.14488	3.95597	0	1.96878	0.0791171	0.0934061	0.0780856	12.7218
	p value		0.451	0.412	0.451	0.474	0.969	0.494	1	0.773	0.993	0.016	0.408	0.268	0.055	0.212	0.103	0.935	0.658	0.433	0.357	0.957	0.494	1	0.591	0.48			p value		0.451	0.534	0.571	0.325	0.969	0.499	0.534	0.773	0.343	0.149	0.689	0.085	0.304	0.212	0.404	1	0.119	0.888	0.256
N-stage	N0	89	287	8	299	7	0	8	190	8	201	102	6	146	78	1	80	1	2	4	770	43	858	3311	3047	6730		N-stage	N0	89	10.1335	0.245399	5.21991	0.205444	0	0.117296	5.27847	0.324675	2.80185	3.58902	0.270479	1.95091	2.44639	0.0205931	1.08659	0.0430108	0.0660502	0.0569909	23.9842
	N1	38	425.5	8	450	8.5	0	9	188.5	5	202	67.5	3	96.5	66.5	0	66.5	1	1	2	740.5	46	839.5	3199	2979.5	6636			N1	38	14.5104	0.3485	6.64333	0.285703	0	0.122662	6.65854	0.304896	3.56457	2.07062	0.0772768	1.49716	2.27495	0	0.948869	0.0295559	0.0382636	0.0376649	27.8872
	N2	10	182	6.5	186.5	4.5	0	4.5	79.5	8.5	102.5	27	8	42.5	37.5	0	38	1	1.5	2.5	612	34	643.5	2965.5	2393.5	5146			N2	10	9.01528	0.374208	4.26791	0.160088	0	0.0823446	3.56543	0.28369	2.44397	1.31593	0.19968	1.32181	1.75274	0	0.733767	0.0318144	0.0545158	0.0586822	19.3098
	N3	4	912.5	46.5	959	1.5	0.5	4.5	477.5	33	506.5	219	16	237	62	2	63.5	0.5	3	3.5	1681	107	1788	4020	2928	6948			N3	4	22.8619	1.49871	15.1311	0.0499102	0.0121095	0.0589548	10.815	2.43635	6.48483	7.17394	0.338282	5.26227	1.47898	0.0957862	0.889042	0.00893975	0.0777801	0.0368404	42.1637
	p value		0.553	0.749	0.553	0.245	0.868	0.259	0.457	0.775	0.457	0.117	0.398	0.464	0.179	0.424	0.059	0.241	0.764	0.374	0.457	0.697	0.457	0.68	0.638	0.275			p value		0.098	0.199	0.189	0.138	0.868	0.68	0.409	0.705	0.185	0.159	0.057	0.305	0.424	0.424	0.218	0.223	0.991	0.748	0.553
N-status	N	89	287	8	299	7	0	8	190	8	201	102	6	146	78	1	80	1	2	4	770	43	858	3311	3047	6730		N-status	N	89	10.1335	0.245399	5.21991	0.205444	0	0.117296	5.27847	0.324675	2.80185	3.58902	0.270479	1.95091	2.44639	0.0205931	1.08659	0.0430108	0.0660502	0.0569909	23.9842
	P	52	375	10	383.5	7	0	7	175.5	8.5	192	65.5	4.5	81.5	62	0	63	1	1	2	726	46	751.5	3238	2783	6361			P	52	13.7067	0.424956	7.12194	0.245716	0	0.110059	6.04312	0.334528	3.45407	1.88086	0.0933191	1.59779	2.03821	0	0.924884	0.0269958	0.0503332	0.0409207	26.7861
	p value		0.559	0.716	0.559	0.862	0.858	0.912	0.912	0.912	0.912	0.064	0.42	0.249	0.064	0.647	0.028	0.297	0.573	0.42	0.912	0.987	0.912	0.912	0.647	0.42			p value		0.559	0.351	0.559	0.559	0.858	0.912	0.351	0.912	0.351	0.133	0.064	0.249	0.647	0.647	0.064	0.42	0.912	0.647	0.559
NACT	N	102	347.5	9	357.5	7	0	8	195	7	203.5	96.5	7	115	74	1	76	1	2	4	798.5	46	883	3458	3206.5	6958.5		NACT	N	102	11.1184	0.262096	5.27895	0.221121	0	0.118207	5.37452	0.301525	2.94352	3.29048	0.218726	1.75209	1.89355	0.0207612	1.03162	0.0343409	0.0698137	0.0547948	25.8796
	Y	41	222	7	236	4	0	6	149	11	163	70	3	106	65	0	65	1	1	2	586	37	645	2795	2569	5423			Y	41	10.177	0.37037	6.33224	0.201461	0	0.0943841	5.80495	0.52879	3.44363	2.21891	0.123648	1.76282	2.49533	0	1.41289	0.0272035	0.0386997	0.0471921	25.2506
	p value		0.492	0.561	0.492	0.875	0.781	0.751	0.291	0.428	0.291	0.154	0.072	0.958	0.751	0.492	0.751	0.199	0.423	0.154	0.291	0.561	0.751	0.291	0.072	0.03			p value		0.492	0.428	0.672	0.751	0.781	0.751	0.672	0.245	0.428	0.291	0.291	0.958	0.245	0.492	0.428	0.958	0.154	0.751	0.751
ETH	p value		0.788	0.606	0.8	0.354	0.385	0.461	0.438	0.146	0.553	0.017	0.091	0.101	0.561	0.076	0.573	0.671	0.046	0.773	0.599	0.108	0.808	0.436	0.61	0.715		ETH	p value		0.83	0.441	0.688	0.496	0.385	0.403	0.186	0.019	0.149	0.058	0.235	0.03	0.284	0.076	0.026	0.392	0.068	0.253	0.649
[S] stromal region; [M] tumoral region; [T] total ‘sum of stromal and tumoral’; Type [E: Luminal], [H: HER2 positive] & [T: TNBC]; [ETH] ethnicity. Color code reference is presented in the column to the far right of the table: Median values are presented in colored boxes, where RED is the highest value and GREEN is the lowest value among different categories of each variable. PURPLE color refers …
Table S2. Table with embedded heat map presenting distribution of the immune cells' counts, percentages and densities in relation to clinico-pathologic characteristics in TMA samples.
[truncated: 30 more columns]

## Sheet: Table S3
		COUNTS																											PERCENTAGES
CORES		ThC			TregC			TcC			BC			TAMC			FOXP3C			ImmuneC			CellsC				CORES		ThP			TregP			TcP			BP			TAMP			FOXP3P			ImmuneP
		S	M	T	S	M	T	S	M	T	S	M	T	S	M	T	S	M	T	S	M	T	S	M	T				S	M	T	S	M	T	S	M	T	S	M	T	S	M	T	S	M	T	S	M	T
LNn	CC	-0.027	-0.082	-0.03	0.018	-0.103	-0.01	0.004	0.057	0.021	0.022	0.006	0.032	0.102	-0.098	0.069	0.157	0.006	0.089	0.024	0.005	0.035	0.071	-0.1	-0.004		LNn	CC	-0.091	-0.079	-0.013	-0.052	-0.073	-0.047	-0.078	0.08	-0.007	0.006	0.036	0.039	0.073	-0.099	0.064	0.141	0.032	0.124	-0.077	-0.001	0.026
	p value	0.802	0.45	0.779	0.871	0.344	0.926	0.972	0.598	0.847	0.838	0.956	0.765	0.348	0.365	0.523	0.148	0.954	0.415	0.824	0.962	0.746	0.514	0.358	0.969			p value	0.401	0.466	0.906	0.635	0.501	0.667	0.47	0.462	0.949	0.958	0.744	0.719	0.5	0.362	0.557	0.192	0.772	0.253	0.479	0.99	0.813
SIZE	CC	-0.027	0.047	-0.017	-0.073	-0.066	-0.069	-0.043	-0.051	-0.042	0.018	-0.002	0.022	-0.006	-0.072	0.013	-0.086	-0.102	-0.117	-0.007	0.047	0.008	0.046	0.194	0.097		SIZE	CC	-0.09	-0.024	-0.082	-0.043	-0.08	-0.052	-0.178	-0.123	-0.157	-0.004	-0.052	-0.017	-0.022	-0.113	-0.041	-0.078	-0.164	-0.113	-0.133	-0.077	-0.09
	p value	0.804	0.666	0.875	0.502	0.541	0.523	0.69	0.636	0.699	0.867	0.982	0.839	0.956	0.509	0.905	0.429	0.348	0.28	0.95	0.666	0.938	0.67	0.072	0.37			p value	0.408	0.822	0.45	0.694	0.459	0.633	0.099	0.255	0.147	0.973	0.633	0.875	0.841	0.295	0.707	0.47	0.128	0.298	0.218	0.476	0.405
OS	CC	-0.012	0.194	0.012	-0.059	0.092	-0.041	-0.014	0.152	0.009	0.121	.258*	0.125	-0.125	0.154	-0.099	-0.022	0.083	0.051	-0.017	0.207	-0.001	-0.044	0.102	0.004		OS	CC	0.1	0.192	0.019	-0.064	0.047	-0.078	0.087	0.12	0.011	0.175	.263*	0.133	-0.113	0.139	-0.115	-0.03	0.082	0.022	0.074	0.209	-0.014
	p value	0.911	0.071	0.914	0.589	0.398	0.706	0.895	0.16	0.935	0.265	0.016	0.247	0.248	0.155	0.362	0.836	0.443	0.641	0.872	0.054	0.989	0.687	0.348	0.97			p value	0.355	0.075	0.86	0.558	0.664	0.471	0.425	0.267	0.917	0.106	0.014	0.221	0.298	0.2	0.291	0.783	0.453	0.84	0.497	0.052	0.895
AGE	CC	0.105	0.128	0.099	0.051	-0.009	0.044	0.018	0.024	0.036	-0.029	-0.139	-0.045	0.096	0.07	0.101	0.022	-0.099	-0.018	0.063	-0.006	0.055	0.089	-0.005	0.029		AGE	CC	0.089	0.151	0.138	0.05	0.002	0.061	-0.053	0.094	0.043	-0.099	-0.15	-0.059	0.039	0.066	0.067	-0.012	-0.086	-0.016	0.06	0.033	0.115
	p value	0.335	0.238	0.36	0.637	0.934	0.683	0.87	0.822	0.742	0.789	0.199	0.679	0.377	0.52	0.352	0.839	0.36	0.867	0.56	0.955	0.61	0.411	0.963	0.788			p value	0.412	0.163	0.203	0.643	0.983	0.577	0.628	0.386	0.692	0.363	0.165	0.585	0.718	0.546	0.538	0.914	0.43	0.883	0.582	0.763	0.287
[C] count; [P] percentage; [D] density; [S] stromal region; [M] tumoral region; [T] total ‘sum of stromal and tumoral’; [cc] correlation coefficient; [p] p value. Color code: GREEN indicates a negative correlation coefficient value with number of involved LNs and tumor size, while positive correlation with OS and age at diagnosis. RED indicated the opposite to green correlations. PURPLE color hig…
Table S3. Table with embedded heat map presenting correlation of the immune cells ' counts, percentages and densities to clinico-pathologic characteristics in core samples.

## Sheet: Table S4
		COUNTS																											PERCENTAGES
TMA		ThC			TregC			TcC			BC			TAMC			FOXP3C			ImmuneC			CellsC				TMA		ThP			TregP			TcP			BP			TAMP			FOXP3P			ImmuneP
		S	M	T	S	M	T	S	M	T	S	M	T	S	M	T	S	M	T	S	M	T	S	M	T				S	M	T	S	M	T	S	M	T	S	M	T	S	M	T	S	M	T	S	M	T
LNn	CC	0.061	0.029	0.061	-0.062	0.009	-0.049	0.015	0.046	0.011	-.168*	-0.056	-.177*	-.168*	-0.064	-.172*	-0.105	-0.047	-0.091	0.003	0.013	-0.009	-0.032	-0.083	-0.096		LNn	CC	0.107	0.045	0.105	-0.048	-0.001	-0.033	0.054	0.083	0.067	-.178*	-0.095	-0.132	-0.159	-0.071	-0.133	-0.11	-0.021	-0.061	0.029	0.058	0.039
	P	0.47	0.73	0.469	0.463	0.917	0.561	0.858	0.584	0.9	0.044	0.508	0.034	0.044	0.449	0.04	0.212	0.58	0.28	0.973	0.875	0.914	0.701	0.322	0.252			P	0.205	0.591	0.211	0.573	0.991	0.697	0.518	0.323	0.429	0.033	0.257	0.115	0.057	0.402	0.112	0.192	0.801	0.47	0.733	0.495	0.64
SIZE	CC	-0.124	-0.114	-0.127	-0.006	-0.027	-0.016	-0.135	-0.046	-0.132	-.307**	-0.138	-.290**	0.032	-.210*	0.024	0.008	-0.092	-0.025	-0.161	-0.127	-.168*	-0.077	-0.071	-0.061		SIZE	CC	-0.104	-0.116	-0.088	0.01	-0.016	0.002	-0.132	-0.028	-0.098	-.303**	-0.12	-.250**	0.096	-.226**	0.09	0.029	-0.105	-0.011	-.176*	-0.099	-0.13
	P	0.139	0.174	0.13	0.946	0.747	0.849	0.108	0.585	0.117	<.001	0.099	<.001	0.701	0.012	0.776	0.926	0.276	0.764	0.054	0.13	0.045	0.36	0.401	0.473			P	0.215	0.168	0.295	0.908	0.849	0.978	0.116	0.738	0.244	<.001	0.153	0.003	0.256	0.007	0.283	0.729	0.213	0.9	0.036	0.241	0.122
OS	CC	.171*	0.133	.175*	-0.063	0.014	-0.052	0.097	0.113	0.108	0.077	0.022	0.086	-0.135	0.155	-0.129	-.278**	0.017	-0.129	0.11	0.106	0.12	-0.013	0.096	0.052		OS	CC	.227**	0.139	0.163	-0.071	0.011	-0.089	0.13	0.101	0.069	0.093	-0.036	0.041	-0.095	0.159	-.186*	-.259**	0.01	-0.138	.167*	0.053	0.078
	P	0.041	0.113	0.037	0.451	0.864	0.541	0.25	0.179	0.197	0.362	0.794	0.305	0.108	0.064	0.124	<.001	0.841	0.126	0.191	0.207	0.154	0.88	0.253	0.537			P	0.006	0.097	0.052	0.397	0.892	0.29	0.123	0.228	0.416	0.268	0.666	0.629	0.259	0.058	0.026	0.002	0.909	0.101	0.046	0.531	0.352
AGE	CC	-0.036	-0.019	-0.036	-0.06	-0.003	-0.04	-0.013	-0.083	-0.021	.180*	-0.018	0.13	-0.023	0.042	-0.022	-0.021	-0.074	-0.081	-0.002	-0.055	-0.023	-0.049	-0.063	-0.105		AGE	CC	-0.018	0.005	-0.021	-0.053	-0.003	-0.016	0.007	-0.046	-0.005	.221**	-0.005	0.134	0.033	0.047	0.017	0.013	-0.047	-0.059	0.027	-0.046	0.005
	P	0.667	0.818	0.67	0.476	0.969	0.633	0.874	0.324	0.804	0.032	0.828	0.123	0.784	0.622	0.795	0.807	0.377	0.336	0.985	0.516	0.787	0.562	0.453	0.213			P	0.827	0.95	0.806	0.531	0.968	0.846	0.937	0.584	0.954	0.008	0.955	0.11	0.699	0.577	0.84	0.874	0.581	0.481	0.745	0.584	0.957
[C] count; [P] percentage; [D] density; [S] stromal region; [M] tumoral region; [T] total ‘sum of stromal and tumoral’; [cc] correlation coefficient; [p] p value. Color code: GREEN indicates a negative correlation coefficient value with number of involved LNs and tumor size, while positive correlation with OS and age at diagnosis. RED indicated the opposite to green correlations. PURPLE color hig…
Table S4. Table with embedded heat map presenting correlation of the immune cells ' counts, percentages and densities to clinico-pathologic characteristics in TMA samples.
